# Supplementary material for: Mapping antibiotic resistance in Ghana: a narrative review of regional variations in antibiotic-resistant ESKAPEE pathogens
Source: Front Microbiol. 2026 Jan 6;16:1696696. doi: 10.3389/fmicb.2025.1696696 (PMC12816315; doi:10.3389/fmicb.2025.1696696)
Supplement: Supplementary file 1 [file Table_1.xlsx]

## Sheet: Spplementary
Table summarizing the primary research articles from Ghana that involved one or more ESKAPE pathogens
First Author	Publication Year	Geographical Region(s)	Study Design	Sample Source	Bacterial Identification Method	AST Method	Interpretation Guidelines	Pathogen(s) Investigated	Key Resistance Genes Detected	Key Resistance Rate(s) Reported (%)	DOI
Dekker, D. et al.	2016	Rural Ashanti Region, Ghana; 10 hospitals across Ghana	Prospective observational	Human clinical (blood cultures)	MALDI-TOF MS & PCR (nuc gene)	VITEK 2	EUCAST 2015	E. coli; K. pneumoniae; S. aureus	mecA (1 isolate)	Penicillin: 98.2%; Tetracycline: 57.1%; MRSA: 1.8%	10.1186/s12879-016-2048-3
Saba, C.K.S. et al.	2022	Tamale Metropolis	Cross-sectional study	Mobile phones of healthcare workers	Culture-based & biochemical tests	Kirby-Bauer disk diffusion	CLSI (MRSA screen), EUCAST 2018 (AST)	E. coli; S. aureus	None reported (phenotypic only)	MRSA: 81.8% to Chloramphenicol; E. coli: 100% to Ceftriaxone & Ceftazidime	https://doi.org/10.11604/pamj.2022.41.259.29281
Saba, C.K.S. et al.	2017	Tamale metropolis, Ghana (three hospitals)	Not explicitly stated (investigates prevalence and antibiotic resistance patterns)	Hospital environment (door handles and other points of contact)	Culture-based (selective agars)	Kirby-Bauer disk diffusion	CLSI/NCCLS	Staphylococcus aureus	None reported (phenotypic only)	Streptomycin: 89%; Tetracycline: 28%; Oxacillin (MRSA): 17	10.1186/s13756-017-0203-2
Quansah, E. et al.	2019	Northern, middle, and southern belts (5 referral hospitals)	Cross-sectional study	Human clinical (urine, blood, sputum, etc.)	Culture-based & biochemical tests	Kirby-Bauer disk diffusion	CLSI guidelines	Klebsiella spp. (K. pneumoniae & K. oxytoca)	blaTEM, blaSHV, blaCTX-M, blaOXA-48, blaNDM-1	K. pneumoniae: 100% to Ampicillin; >70% to 3rd-gen cephalosporins	10.3390/tropicalmed4030117
Dwomoh, F.P. et al.	2022	Accra (Korle Bu Teaching Hospital)	Cross-sectional study	Human clinical	Culture-based & biochemical tests	Kirby-Bauer disk diffusion	CLSI guidelines	E. coli & K. pneumoniae	blaOXA-48 and blaNDM	Ampicillin: 97.2%; Cefuroxime: 93.1%	https://doi.org/10.1371/journal.pone.0279715
Eibach, D. et al.	2018	Kumasi (Ashanti Region)	Cross-sectional study	Poultry meat (local and imported)	API 20E & MALDI-TOF MS	VITEK 2 system	EUCAST 2016	E. coli & K. pneumoniae	blaCTX-M (-15 dominant), blaTEM, blaSHV	Ciprofloxacin co-resistance in 69% of ESBL-isolates	https://doi.org/10.1016/j.vetmic.2018.02.023
Calland, J.K. et al.	2023	Tamale, Ghana	Cross-sectional genomic One Health study	Human (clinical & carriage), animal, environmental	MALDI-TOF, whole-genome sequencing (WGS)	BD Phoenix 100 automated system	EUCAST breakpoints	Klebsiella spp. (Primarily K. pneumoniae)	Carbapenemases (blaOXA-48, blaOXA-181); ESBLs (blaCTX-M-15 dominant, blaSHV)	ESBL prevalence in human clinical isolates: 64%	https://doi.org/10.1016/s2666-5247(23)00208-2
Gnimatin, J.P. et al.	2022	Northern Region of Ghana (Tamale)	Retrospective cross-sectional design	Human clinical (various specimen types)	Gram stain, biochemical tests, API 20E	Disk diffusion method	CLSI guidelines	E. coli; K. pneumoniae; S. aureus	Not specified (phenotypic only)	Klebsiella spp: Amoxicillin 74%; E. coli: Amoxicillin 81%; Staph spp: Penicillin 95%	https://doi.org/10.1038/s41598-022-26547-7
Krumkamp, R. et al.	2020	Ashanti Region (Agogo Presbyterian Hospital)	Prospective observational study	Human clinical (chronically infected wounds)	Biochemical methods & MALDI-TOF MS	Disk diffusion & VITEK 2	EUCAST v.6.0	E. coli; K. pneumoniae; S. aureus	Not specified (phenotypic only)	MRSA: 29%; Enterobacteriaceae resistance to 3rd-gen cephs: 33%	https://doi.org/10.1038/s41598-022-26547-7
Agyepong, N. et al.	2018	Ashanti Region (KATH, Kumasi)	Retrospective study	Human clinical (urine, pus, wound swabs, etc.)	Standard micro techniques & Vitek-2 system	Vitek-2 automated system	Implied (Vitek-2 system)	Gram-negative bacteria (incl. K. pneumoniae, A. baumannii, P. aeruginosa, E. coli)	Not specified (phenotypic only)	Ampicillin: 94.4%; Trimethoprim/sulfamethoxazole: 84.5%; Cefuroxime: 79.0%	https://doi.org/10.1186/s13756-018-0324-2
Janssen, H. et al.	2018	Western Region (Eikwe)	Prospective study	Human clinical (infected wounds)	Biochemical tests & MALDI-TOF	VITEK 2	EUCAST v.4.0	E. coli; K. pneumoniae; S. aureus	Not specified	MRSA: 0%; Carbapenem resistance (Enterobacteriaceae): 0%; K. pneu to Cefotaxime: 46.2%	https://doi.org/10.3201/eid2405.171506
Mohammed, J. et al.	2018	Accra, Ghana (six laboratories: three hospitals and three private diagnostic service laboratories)	Retrospective analysis	Human clinical (various specimens: urine, blood, sputum, urethral smear, pus, seminal fluid, swabs)	Biochemical tests & BBL Crystal Panel	Kirby-Bauer disk diffusion	CLSI guidelines	E. coli; K. pneumoniae; S. aureus	Not specified	High resistance to tetracycline, ampicillin, cotrimoxazole, and cephalosporins reported	https://doi.org/10.1186/s13104-018-3377-7
Donkor, E.S. et al.	2023	Eleven sentinel health facilities across Ghana	Cross-sectional study	Human clinical (bloodstream infections)	MALDI-TOF	BD Phoenix M50 analyzer, Kirby-Bauer disc diffusion	CLSI guidelines	Gram-negative bacteria (incl. E. coli, K. pneumoniae)	Phenotypic resistance observed (genes not determined)	Amoxicillin: 89.3%; Tetracycline: 76.1%; Ceftriaxone: 73.7%	https://doi.org/10.3390/antibiotics12020255
Codjoe, F.S. et al.	2019	4 hospitals (Greater Accra, Western, Ashanti, Volta regions)	Prospective study	Human clinical (various clinical specimens)	Vitek 2 system	isc diffusion (screening), E-test (MIC), phenotypic tests	BSAC method	Gram-negative bacilli (incl. P. aeruginosa, Acinetobacter, E. coli, K. pneumoniae)	blaNDM-1, blaVIM-1, blaOXA-48; all carried blaTEM/SHV	Overall carbapenem resistance prevalence: 2.9%	https://doi.org/10.1089/mdr.2018.0278
Agyepong, N.	2017	Komfo Anokye Teaching Hospital, Ashanti Region	Observational / Cross-sectional	Human clinical (various specimens)	Vitek-2, MALDI-TOF MS, Illumina MiSeq (WGS)	Vitek-2	Implied (Vitek-2 system)	Gram-negative ESKAPE pathogens (incl. K. pneumoniae, P. aeruginosa)	P. aeruginosa: _bla_DIM-1, _bla_IMP-34; K. pneumoniae: _bla_CTX-M-15, _bla_SHV-11, _bla_TEM-1B	Average MDR of 89.5%; Range: 53.8% (Enterobacter) to 100% (Acinetobacter, P. aeruginosa)	10.4172/2157-7439-C1-065
Asafo-Adjei, K. et al.	2018	Accra, Ghana (Korle Bu Teaching Hospital)	Cross-sectional study	Human clinical (urine specimens from male patients with Bladder Outlet Obstruction)	Standard microbiological methods	Kirby Bauer method	CLSI guidelines	E. coli; K. pneumoniae; S. aureus	Phenotypic resistance observed (genes not determined)	Augmentin: 97.8%; tetracycline: 85.8%; ciprofloxacin: 75%	https://doi.org/10.3390/diseases6030065
Hackman, H.K. et al.	2017	Accra, Ghana (MDS-Lancet Laboratories)	Cross-sectional study	Human clinical (clinical specimens)	API 20E	Antimicrobial susceptibility testing (MIC), Kirby-Bauer method, Etest system	CLSI breakpoints	Enterobacteriaceae (incl. E. coli, K. pneumoniae)	Phenotypic resistance observed (genes not determined)	For CR isolates: Penicillins (100%), Cephalosporins (100%), Ciprofloxacin (83.7%)	https://www.researchgate.net/publication/322357887_Emergence_of_Carbapenem-resistant_Enterobacteriaceae_among_Extended-spectrum_Beta-lactamase_Producers_in_Accra_Ghana
Sampah, J. et al.	2023	Central Region (CCTH)	Prospective cross-sectional	Human clinical (urine, wounds, etc.)	Standard micro techniques, API 20E	Kirby-Bauer disc diffusion	CLSI guidelines	Enterobacteriaceae (incl. E. coli, K. pneumoniae)	blaOXA-48, blaNDM-1	Ampicillin: 74.3%; Cefuroxime: 58.3%	https://doi.org/10.1371/journal.pone.0274156
Obeng-Nkrumah, N.	2024	Ghana (Accra, Korle Bu Teaching Hospital)	Cross-sectional surveillance	Human clinical (Stool from pregnant women)	Bruker MALDI-TOF Biotyper, biochemical reactions	Combination disk diffusion	CLSI (2023)	Enterobacterales (predominantly E. coli)	blaCTX-M-15 (96%)	ESBL-E carriage: 42%; MDR rate among ESBL-E: 50%	https://doi.org/10.1371/journal.pone.0310058
Ohene Larbi, R.	2022	Greater Accra Region, Ghana	Cross-sectional study	Animal (Rectal swabs from 200 healthy pigs)	Standard microbiological techniques	Kirby-Bauer disc diffusion	CLSI guidelines	E. coli; K. pneumoniae; Enterobacter spp.	mcr-1	E. coli: >60% to Tetracycline; 34% to Ampicillin	https://doi.org/10.3390/ijerph191610449
Karikari, A.B.	2022	Northern Ghana (Tamale Teaching Hospital, Tamale Central Hospital)	Prospective cross-sectional study	Human clinical (Urine from 219 patients with suspected UTIs)	Standard microbiological methods (CLED agar, biochemical tests, Novobiocin)	Kirby-Bauer disk diffusion	CLSI breakpoints; MDR: resistance to ≥3 antimicrobial classes	E. coli; K. pneumoniae; S. aureus	Phenotypic resistance observed (genes not determined)	Ampicillin: 100%; Trimethoprim-sulfamethoxazole: 88.5%; Ceftriaxone: 69.2%	https://doi.org/10.1177/11786361221106109
Osei, M.M.	2022	Accra, Ghana	Cross-sectional study	Human clinical (Nasopharynx of healthy under-five children)	MALDI-TOF MS	Kirby-Bauer disk diffusion	CLSI guidelines	Gram-negative bacilli (incl. E. coli, K. pneumoniae)	Phenotypic resistance observed (genes not determined)	Cefuroxime: 73.7%; Ampicillin: 64.9%	https://doi.org/10.3390/ijerph191710927
Osei, K.M. et al.	2022	Northern Ghana (Tamale Teaching Hospital)	Retrospective analysis	Human clinical (various specimens)	Conventional biochemical methods	Disk diffusion method	CLSI guidelines; MDR: non-susceptibility to ≥1 agent in ≥3 antimicrobial categories	Gram-negative bacteria (incl. E. coli, K. pneumoniae)	Phenotypic resistance observed (genes not determined)	K. pneumoniae: Ampicillin (97.4%); E. coli: Ampicillin (97.9%)	https://doi.org/10.5145/ACM.2022.25.1.1
Owusu, F.A.	2023	Accra, Ghana	Laboratory surveillance of archived isolates	Human clinical (urine, wounds, blood, etc.)	MALDI-TOF MS	Kirby-Bauer disk diffusion, microscan autoSCAN system	CLSI (M100, 26th ed, 2018)	Gram-negative bacteria (incl. E. coli, K. pneumoniae)	_bla_CTX-M, _bla_TEM, _bla_SHV, _bla_FOX-M, _bla_OXA-48, _bla_NDM, _bla_KPC	Ampicillin: 51%; 3rd-gen cephs: 21%; Ertapenem: 21%	https://doi.org/10.3390/antibiotics12061016
Odonkor, S.T.	2022	Southern Ghana (7 districts)	Cross-sectional study	Environmental (drinking water: boreholes, dams, wells, streams)	Conventional selective media, API method	Kirby-Bauer disc diffusion methods	CLSI guidelines	Environmental bacteria (incl. Klebsiella spp., E. coli)	blaNDM-1, sul1, tet(O), tet(W)	Gram-negatives most resistant to cefuroxime (24.5%)	https://doi.org/10.1155/2022/2850165
Adomako, L.A.B.	2021	Accra, Ghana	Cross-sectional study	Environmental (Sewage treatment plant influent/effluent, Onyasia stream)	Membrane filtration, specific agars, Gram stain, biochemical tests	Kirby Bauer Disc Diffusion method	CLSI guidelines	E. coli; P. aeruginosa; A. hydrophila	Phenotypic resistance observed (genes not determined)	Highest resistance in effluent: Amoxicillin/clavulanate (50% in E. coli); Aztreonam (33% in P. aeruginosa)	https://doi.org/10.3390/tropicalmed6020079
Ahmed, H.	2022	Greater Accra Region, Ghana	Cross-sectional study	Environmental (524 drinking water samples: sachet, bottled, borehole, well, tap)	Membrane filtration, MALDI-TOF MS	Kirby-Bauer disc diffusion	CLSI guidelines	E. coli; P. aeruginosa	Phenotypic resistance observed (genes not determined)	E. coli: Cefuroxime (88.7%); P. aeruginosa: Aztreonam (48%)	https://doi.org/10.3390/ijerph191912300
Addae-Nuku, D.S.	2022	Accra, Ghana (Korle Bu Teaching Hospital)	Longitudinal study	Environmental (288 hospital wastewater samples)	MALDI-TOF technique	Kirby-Bauer method	CLSI guidelines	Gram-negative bacteria (incl. E. coli, K. pneumoniae, Enterobacter spp.)	Phenotypic resistance observed (genes not determined)	E. coli: Ampicillin (100%), SXT (100%); K. pneumoniae: Ampicillin (100%), Ceftriaxone (100%)	https://doi.org/10.1177/11786302221130613
Acolatse, J.E.E.	2022	Ghana (Cape Coast Teaching Hospital)	Prospective, observational, cross-sectional	Environmental (231 high and low touch surfaces)	MALDI-TOF	Agar dilution (MIC)	EUCAST v11	Gram-negative bacteria (incl. Acinetobacter baumannii, K. pneumoniae, E. coli)	blaNDM-1, blaVIM-5, blaDIM-1, ESBLs, tet(X3)	High prevalence of Acinetobacter baumannii carrying _bla_NDM-1	https://doi.org/10.1186/s13756-022-01090-2
Inusah, A.	2021	Bolgatanga, Ghana	Retrospective study	Human clinical (various specimens)	Biochemical tests	Kirby-Bauer disk diffusion	CLSI guidelines; MDR/XDR/PDR definitions	E. coli; K. pneumoniae; Staphylococcus spp.	Phenotypic resistance observed (genes not determined)	E. coli & K. pneumoniae: 100% MDR; Staphylococcus spp.: 99.4% MDR	https://doi.org/10.1155/2021/6648247
Sampane-Donkor, E.	2017	Accra (Korle Bu Teaching Hospital)	Cross-sectional study	Human clinical (Nasal swabs from HIV-infected children)	Standard microbiological methods	Kirby Bauer method	CLSI guidelines	S. aureus	Phenotypic resistance observed (genes not determined)	S. aureus resistance to penicillin: 100%; MDR prevalence in S. aureus: 84.6%	https://doi.org/10.11604/pamj.2017.26.60.10981
Boamah, V.E. et al.	2017	Ashanti, Brong Ahafo, and Greater Accra regions of Ghana	Not explicitly stated (determine prevalence, identity, and phenotypic resistance)	Poultry farms (poultry litter and oral swabs of poultry farm workers)	Various selective media, MALDI-TOF mass spectrometry	Kirby-Bauer disk diffusion method	EUCAST guidelines	E. coli; Salmonella spp.; S. aureus	Phenotypic resistance observed (genes not determined)	Ampicillin: 97.2%; Ceftriaxone: 73.7%; Ciprofloxacin: 55.3%	https://doi.org/10.2147/idr.s136349
Deininger, S.	2022	Rural Western African Area (Ghana, Margret Marquart Catholic Hospital, Kpando)	Retrospective study	Human clinical (urine cultures)	Gram staining, culture, biochemical tests	Kirby-Bauer test (disk-diffusion)	CLSI 2015	E. coli; K. pneumoniae; S. aureus	Phenotypic resistance observed (genes not determined)	E. coli: AMC (100%), PIP (100%), TET (87.2%); K. pneumoniae: PIP (100%), TET (100%)	https://doi.org/10.3390/antibiotics11121808
Asare, K.K.	2022	Cape Coast, Ghana (University of Cape Coast Hospital)	Retrospective cross-sectional study	Human clinical (urine, urethral swab)	Standard traditional biochemical tests, selective media	Kirby–Bauer disc diffusion method. Double-disk synergy tests for ESBLs.	NCCLS/CLSI guidelines	E. coli; K. pneumoniae; S. aureus	Phenotypic resistance observed (genes not determined)	E. coli resistance to Amoxicillin (100%) and Ampicillin (86.8%) reported	https://doi.org/10.1371/journal.pgph.0000417
Omenako, K.A.	2022	Ghana (Komfo Anokye Teaching Hospital)	Cross-sectional study (review of electronic health records)	Human clinical (Neonates with suspected sepsis, blood culture)	Blood culture and sensitivity tests	Kirby-Bauer disc diffusion	CLSI guidelines	E. coli; K. pneumoniae; S. aureus	Phenotypic resistance observed (genes not determined)	High resistance to penicillins (S. aureus 100% to Penicillin); Low resistance to amikacin (10.7%)	https://doi.org/10.3390/ijerph191912968
Asamoah, B.	2022	Ghana	Cross-sectional study, secondary analysis of laboratory data	Human clinical (Urine cultures from MDS Lancet Laboratories)	CLED, McConkey's, blood agar, indole, oxidase, biochemical tests, API/Microscan	Kirby–Bauer disc diffusion method	CLSI guidelines	E. coli; K. pneumoniae; S. aureus	Phenotypic resistance observed (genes not determined)	High resistance to ciprofloxacin (62.3%) and cefuroxime (60.2%)	https://doi.org/10.3390/ijerph192416556
Sah, A.K. & Feglo, P.K.	2022	Western Region of Ghana	Prospective cross-sectional study	Human clinical (Gram-negative bacterial pathogens from mid-stream urine, blood, wound swab)	Conventional methods (Gram staining, colonial characteristics, biochemical properties)	Modified Kirby-Bauer disc diffusion method. Combination disc method for ESBL confirmation.	CLSI guidelines. WHONET software.	Gram-negative bacteria (incl. E. coli, Klebsiella spp.)	PMQR genes: aac(6')-Ib-cr, qnrS, oqxA, qepA	Ciprofloxacin: 29.5%; Trimethoprim-sulfamethoxazole: 64.7%	https://doi.org/10.11604/pamj.2022.43.207.33734
Vicar, E.K.	2023	Tamale Metropolis, Ghana	Cross-sectional study	Human (Palm swabs from food handlers)	Colony characteristics, Gram reaction, biochemical tests, API 20E/20NE	Kirby-Bauer disk diffusion method	CLSI protocol (M100-S25, 2015)	Staphylococci; E. coli; Klebsiella spp.; Citrobacter spp.; Proteus spp.; Enterobacter spp.; P. aeruginosa	Phenotypic resistance observed (genes not determined)	High resistance to Ampicillin (40-75%) and Tetracycline (40-80%)	https://doi.org/10.1177/11786361221150695
Dsani, E.	2020	Greater Accra region, Ghana	Cross-sectional study	Food (Raw meat)	Standard biochemical tests, MALDI-TOF MS	Kirby-Bauer disc diffusion method. Combination disk diffusion test for phenotypic ESBL-EC confirmation	EUCAST guidelines. MDR: non-susceptible to ≥1 agent in ≥3 antimicrobial classes.	E. coli	_bla_TEM	Ampicillin: 57%; Tetracycline: 45%	https://doi.org/10.1186/s12866-020-01935-z
Baah, D.A.	2022	Accra, Ghana	Cross-sectional study	Raw meat (beef, goat, chicken)	Culture (Nutrient Agar, MacConkey Agar), Gram Staining, biochemical tests	Kirby-Bauer disk diffusion	CLSI guidelines	Gram-negative bacteria (incl. E. coli, K. pneumoniae)	Phenotypic resistance observed (genes not determined)	ighest resistance to ampicillin (83.3%) and amoxicillin-clavulanate (36%)	https://doi.org/10.3390/pathogens11121517
Asare Yeboah, E.E.	2024	Ashanti Region (KATH)	Cross-sectional genomic study	Human clinical (patients) and Patient environment	Vitek-2, Whole Genome Sequencing (WGS)	VITEK 2® automated system	Implied (Vitek-2 system)	Escherichia coli	_bla_CTX-M-15, _bla_TEM–1B	Ampicillin (100%), Trimethoprim/sulfamethoxazole (91.3%)	https://doi.org/10.1186/s12866-024-03406-1
Tettey, R. et al.	2024	Accra, Ghana	Genomic analysis study	Urban Environmental water sources	MALDI-TOF MS	Kirby-Bauer disc diffusion	CLSI guidelines	E. coli	_bla_TEM, _bla_CTX-M-15, _bla_DHA-1, _bla_OXA-1, _bla_OXA-181	Ampicillin: 63%; Meropenem: 47%; Azithromycin: 46%	https://doi.org/10.1371/journal.pone.0301531
Afum, T. et al.	2022	Ghana (Ga West Municipality)	Cross-sectional surveillance study	Diarrheic stool samples from patients	Standard biochemical tests, MALDI-TOF assay, serological analysis	Kirby-Bauer disk diffusion technique, Microscan autoScan4 MIC panels	Clinical and Laboratory Standard Institute (CLSI) guidelines	Diarrheagenic bacteria (incl. E. coli, Salmonella spp., Shigella spp.)	Phenotypic resistance observed (genes not determined)	E. coli: 79.1% resistance to Tetracycline; Shigella spp.: 100% resistance to Tetracycline	https://doi.org/10.3389/fmicb.2022.894319
Labi, A.K. et al.	2014	Accra, Ghana	Retrospective analysis	Human clinical (blood cultures)	BACTEC blood culture, BBL Crystal ID system, slide agglutination	Kirby-Bauer disc diffusion	CLSI guidelines	Salmonella spp.	Phenotypic resistance observed (genes not determined)	Low resistance to Ciprofloxacin (0.7%); High resistance (>70%) to Ampicillin, Tetracycline	DOI 10.1186/s12879-014-0697-7
Andoh, L.A. et al.	2017	Ghana (Accra, Kumasi)	Characterization study (cross-sectional)	Human clinical isolates (blood, stool), public toilet sludge	Culture, biochemical tests, serotyping, phage typing	Agar disc diffusion method, double disc diffusion for ESBL confirmation	European Committee on Antibiotic Susceptibility Testing (EUCAST) breakpoints	Salmonella spp.	Phenotypic resistance observed (genes not detected)	High resistance to Trimethoprim (66.1%), Tetracycline (61.6%), Ampicillin (57.1%)	https://doi.org/10.1186/s41182-017-0043-z
Deku, J.G. et al.	2021	Ghana (Ho Teaching Hospital)	Cross-sectional study	Human clinical (urine, HVS, blood, etc.)	Gram staining, biochemical tests	Kirby–Bauer disc diffusion method, combination disc method	CLSI guidelines	Escherichia coli	blaTEM-1; blaCTXM-1; blaSHV-73; TOHO-1	ESBL prevalence: 41.5%	https://doi.org/10.4314/gmj.v55i4.11
Abana, D. et al.	2019	Accra, Ghana	Investigation of virulence genes, AST patterns, and environmental factors	Environmental water samples; Archived clinical samples	Enrichment, culture, biochemical analysis, serotyping	Disc diffusion (Kirby-Bauer) method	Clinical and Laboratory Standards Institute (CLSI) guidelines	Vibrio cholerae O1	Phenotypic resistance observed (genes not determined)	Multidrug resistance: >97%; Clinical isolates resistant to Erythromycin: 92.5%	https://doi.org/10.1186/s12879-019-3714-z
Bekoe, S.O. et al.	2022	Greater Accra Region, Ghana (Korle-Gonno and Dodowa)	Retrospective analysis	Human (urine samples from healthy individuals)	MALDI-ToF/MS with gram-staining techniques	Standard methods	EUCAST guidelines	Coagulase-Negative Staphylococci (CoNS), mainly S. haemolyticus and S. epidermidis	Not specified	95.2% were resistant to at least one antibiotic. The highest resistance rates were found for sulphamethoxazole (87%), benzylpenicillin (over 76.9%), and tetracycline (over 66%)	https://doi.org/10.3390/antibiotics11010119
